# Supplementary material for: Clinical study on endovascular recanalization of non-acute symptomatic middle cerebral artery occlusion
Source: Front Neurol. 2023 Jan 9;13:1036661. doi: 10.3389/fneur.2022.1036661 (PMC9868753; doi:10.3389/fneur.2022.1036661)
Supplement: Supplementary file 1 [file Table_1.XLSX]

## Sheet: Sheet1
Sex	Age(years)	Height（cm）	Weight（kg）	BMI	Risk factors	Atherosclerotic	Symptom	mRS preoperative	Occlusion duration(days)	Segment of occlusion	length of occlusion(mm)	Calcified	Occlusion angulation(°)	Balloon	stent	Recanalization	Methods/cTIMI	Follow-up(Months)	Periprocedural complications	mRS postoperation	Restentosis or Reocclusion	Scores
Low risk group
man	38	178	95	30	CS/DM/HT	1	Cerebral infarction	1	45	Right middle cerebral artery	4.6	N	11.2	Gateway 1.5*15mm、Gateway 2.0*9mm	Neuroform EZ 2.5*20mm	Y	BD/SMSI/Ⅱb	3	N	1	N	2
woman	46	160	75	29.3	AD/HL	1	Cerebral infarction	0	18	Left middle cerebral artery	6.3	N	8.3	Gateway 2.0*15mm	Neuroform EZ 2.0*40mm	Y	BD/SMSI/Ⅲ	6	N	0	N	2
man	67	150	80	35.6	AD/CS/HL	1	TIA	0	14	Left middle cerebral artery	3.7	N	14.7	Gateway 2.0*9mm、Gateway 2.0*15mm	Enterprise 4.5*22mm	Y	BD/SMSI/Ⅱb	6	N	1	N	2
man	56	165	59	21.7	DM/HL	1	Cerebral infarction	1	26	Left middle cerebral artery	2.4	N	9.6	Gateway 2.5*15mm	Enterprise 4.5*22mm	Y	BD/SMSI/Ⅲ	6	N	1	N	1
man	39	170	71	24.6	CS/DM	1	Cerebral infarction	0	29	Left middle cerebral artery	3.9	N	2.8	SINO 2.0*15mm	Enterprise-2 4.0*30mm	Y	BD/SMSI/Ⅲ	4	N	0	N	1
man	51	176	80	25.8	AD/CS	1	Cerebral infarction	1	14	Left middle cerebral artery	2.8	N	0	Sprinter 2.0*10mm	Enterprise 4.5*22mm	Y	BD/SMSI/Ⅱb	6	N	0	N	0
man	68	165	65	23.9	AD/CS/DM	1	Cerebral infarction	0	22	Left middle cerebral artery	6.7	N	16.6	Sprinter 1.5*15mm、Sprinter 2.0*15mm	Enterprise 4.5*22mm	Y	BD/SMSI/Ⅲ	6	N	0	N	2
man	52	184	77	22.7	AD/CS/HT	1	Cerebral infarction	0	24	Left middle cerebral artery	2.1	N	0	Sprinter 2.0*15mm	Enterprise 4.5*22mm	Y	BD/SMSI/Ⅲ	6	N	0	N	0
woman	74	169	83	31.2	DM/HT	1	Cerebral infarction	1	22	Left middle cerebral artery	4.5	N	8.4	Sprinter 1.5*15mm、Sprinter 2.0*15mm	-	Y	BD/Ⅱb	3	N	0	N	1
man	54	175	90	29.4	CS/DM	1	Cerebral infarction	0	37	Left middle cerebral artery	4.1	N	10.9	Sprinter 2.0*15mm	Enterprise 4.5*22mm	Y	BD/SMSI/Ⅲ	5	N	0	N	2
man	64	172	69	23.3	AD/CS/HT	1	Cerebral infarction	0	22	Right middle cerebral artery	6.2	N	21.1	SINO 1.5*15mm、SINO 2.0*15mm	Enterprise-2 4.0*23mm	Y	BD/SMSI/Ⅲ	5	N	0	N	2
woman	50	165	81	29.8	DM/HT	1	Cerebral infarction	1	22	Right middle cerebral artery	4.8	N	17	Gateway 2.0*15mm	Enterprise-2 4.0*23mm	Y	BD/SMSI/Ⅲ	6	N	0	N	1
man	51	175	63	20.6	AD/CS/HL/HT	1	Cerebral infarction	0	25	Left middle cerebral artery	4.7	N	14.9	SINO 1.5*15mm、Gateway 2.0*15mm	Enterprise 4.5*22mm	Y	BD/SMSI/Ⅲ	3	N	0	N	1
woman	50	160	58	22.7	DM/HL	1	Cerebral infarction	2	18	Right middle cerebral artery	2.5	N	7.7	Gateway 2.5*15mm	Enterprise 4.5*22mm	Y	BD/SMSI/Ⅲ	6	N	0	N	1
man	80	182	82	24.8	DM/HT	1	Cerebral infarction	1	43	Left middle cerebral artery	3.8	N	12.6	SINO 1.5*15mm、SINO 2.0*10mm	Enterprise-2 4.0*23mm	Y	BD/SMSI/Ⅱb	6	N	0	N	2
man	56	170	60	20.8	AD/CS	1	Cerebral infarction	0	18	Right middle cerebral artery	4.6	N	5.7	SINO 1.5*10mm	-	Y	BD/Ⅲ	4	N	0	N	1
man	42	169	75	26.3	HT	1	TIA	0	13	Right middle cerebral artery	6.2	N	15.5	Gateway 2.0*15mm	Enterprise-2 4.0*23mm	Y	BD/SMSI/Ⅱb	6	N	0	N	2
woman	66	150	60	26.7	HL/HT	1	TIA	0	39	Left middle cerebral artery	4.3	N	16	SINO 1.5*10mm	-	Y	BD/Ⅱb	5	N	0	N	2
man	66	168	65	23	AD/CS/HT	1	Cerebral infarction	1	27	Left middle cerebral artery	3.8	N	6.5	Gateway 2.0*15mm	Enterprise 4.5*22mm	Y	BD/SMSI/Ⅲ	6	N	0	N	1
man	50	172	85	28.7	AD/CS	1	Cerebral infarction	0	22	Right middle cerebral artery	4.1	N	12.2	Gateway 2.0*15mm	Enterprise 4.5*28mm	Y	BD/SMSI/Ⅲ	6	N	0	N	1
man	56	180	70	21.6	CS/DM/HT	1	Cerebral infarction	1	27	Right middle cerebral artery	1.9	N	0	Sprinter 2.0*15mm	Neuroform EZ 3.0*15mm	Y	BD/SMSI/Ⅲ	3	N	0	N	0
woman	67	160	75	29.3	DM/HT	1	Cerebral infarction	2	37	Right middle cerebral artery	3.3	N	11.5	Gateway 1.5*15mm	Enterprise 4.5*22mm	Y	BD/SMSI/Ⅲ	4	N	0	N	2
man	43	167	77	27.6	HL/HT	1	Cerebral infarction	0	15	Left middle cerebral artery	2.1	N	7.2	Gateway 2.0*9mm	Enterprise-2 4.0*23mm	Y	BD/SMSI/Ⅱb	5	N	0	N	1
woman	56	170	80	27.7	DM/HT	1	Cerebral infarction	2	27	Left middle cerebral artery	8.3	N	12.9	Gateway 2.0*15mm	LVIS 3.5*20mm	Y	BD/SMSI/Ⅱb	3	N	0	N	2
woman	58	150	60	26.7	DM/HL	1	Cerebral infarction	2	25	Right middle cerebral artery	7.3	N	8.9	Gateway 2.0*15mm	Enterprise 4.5*22mm	Y	BD/SMSI/Ⅲ	4	N	0	N	2
man	70	168	85	30.1	AD/DM/HT	1	Cerebral infarction	0	23	Left middle cerebral artery	3.4	N	3.5	Gateway 2.0*9mm	Enterprise-2 4.0*16mm	Y	BD/SMSI/Ⅲ	3	N	0	N	1
man	66	170	75	26	HL	1	TIA	0	65	Right middle cerebral artery	4.3	N	9.5	SINO 2.0*10mm	-	Y	BD/Ⅲ	4	N	0	N	2
man	58	152	66	28.6	AD/DM/HT	1	Cerebral infarction	1	27	Left middle cerebral artery	8.5	N	14.2	SINO 1.5*10mm	Enterprise-2 4.0*30mm	Y	BD/SMSI/Ⅲ	3	N	0	N	2
man	59	170	65	22.5	HL	1	Cerebral infarction	0	23	Left middle cerebral artery	2.4	N	8.4	Gateway 2.0*15mm	Enterprise 4.5*22mm	Y	BD/SMSI/Ⅲ	6	N	0	N	1
man	53	166	60	21.8	AD/CS/DM/HT	1	Cerebral infarction	1	57	Right middle cerebral artery	4.1	N	5.2	Gateway 2.0*15mm	Enterprise 4.5*22mm	Y	BD/SMSI/Ⅲ	3	N	0	N	2
man	39	178	90	28.4	AD/CS	1	Cerebral infarction	0	36	Right middle cerebral artery	3.3	N	12.3	SINO 2.0*15mm	Enterprise 4.5*22mm	Y	BD/SMSI/Ⅲ	5	N	0	N	2
woman	58	160	60	23.4	DM/HT	1	Cerebral infarction	1	28	Right middle cerebral artery	5.8	N	8.3	Gateway 2.0*15mm	Enterprise-2 4.0*23mm	Y	BD/SMSI/Ⅲ	3	N	0	N	2
man	48	170	60	20.8	AD	1	TIA	0	19	Left middle cerebral artery	3.5	N	7.3	SINO 1.5*10mm	LVIS 3.5*20mm	Y	BD/SMSI/Ⅱb	4	N	0	N	1
woman	59	155	65	27.1	HL/HT	1	Cerebral infarction	1	29	Right middle cerebral artery	4.8	N	0	Gateway 2.0*15mm、SINO 1.5*15mm	LVIS 3.5*20mm	Y	BD/SMSI/Ⅲ	3	N	0	N	0
man	55	168	68	24.1	AD/CS	1	Cerebral infarction	0	41	Left middle cerebral artery	3.1	N	7.3	SINO 2.0*15mm	LVIS 3.5*20mm	Y	BD/SMSI/Ⅲ	6	N	0	N	2
man	64	168	75	26.6	CS	1	Cerebral infarction	1	29	Left middle cerebral artery	3.6	N	15.2	Gateway 1.5*15mm、Gateway 2.0*15mm	LVIS 3.5*15mm	Y	BD/SMSI/Ⅲ	4	N	0	N	1
man	53	162	71	27.1	AD/HT	1	Cerebral infarction	0	15	Right middle cerebral artery	7.9	N	8.5	Sprinter 1.5*15mm	-	Y	BD/Ⅱb	6	N	0	N	2
woman	54	162	65	24.8	-	2	Cerebral infarction	0	70	Left middle cerebral artery	2.7	N	0	SINO 1.5*10mm、Gateway 2.0*15mm	Enterprise-2 4.0*23mm	Y	BD/SMSI/Ⅱb	6	N	0	N	2
man	65	172	60	20.3	AD/CS/HL	1	Cerebral infarction	2	36	Left middle cerebral artery	6.7	N	0	Gateway 2.0*10mm	Neuroform EZ 3.5*20mm	Y	BD/SMSI/Ⅲ	5	N	0	N	2
man	51	160	80	31.3	AD/CS/HT	1	Cerebral infarction	1	23	Left middle cerebral artery	6.2	N	12.8	Gateway 1.5*15mm、Gateway 2.0*15mm、Gateway 2.5*9mm	Enterprise 4.5*22mm、Enterprise 4.5*14mm	Y	BD/SMSI/Ⅱb	3	N	0	N	3
Medium risk group
man	53	165	65	39.3	HT	2	Cerebral infarction	0	38	Left middle cerebral artery	3.4	N	9.4	Gateway 1.5*9mm	-	Y	BD/Ⅱb	3	N	0	N	3
man	42	175	80	26.1	AD/CS/DM	1	Cerebral infarction	2	39	Left middle cerebral artery	5.8	N	2.7	Gateway 1.5*15mm、Gateway 2.0*15mm	Enterprise 4.5*22mm	Y	BD/SMSI/Ⅲ	3	N	0	N	3
woman	57	168	65	23	DM/HT	1	Cerebral infarction	0	53	Right middle cerebral artery	6.2	N	32.1	Gateway 1.5*15mm	LVIS 3.5*20mm	Y	BD/SMSI/Ⅱb	6	N	0	N	4
man	71	174	73	24.1	-	1	Cerebral infarction	0	31	Left middle cerebral artery	12.8	N	7.9	-	-	N	-	6	Intracranial bleeding	4	-	5
man	64	160	75	29.3	AD/CS/DM/HT	1	Cerebral infarction	2	49	Left middle cerebral artery	5.5	N	6.1	Gateway 1.5*15mm	-	Y	BD/Ⅱb	3	N	0	0.83	3
woman	57	158	65	26	HL	2	Cerebral infarction	1	23	Right middle cerebral artery	6.1	N	14.2	Maverick 2.0*15mm	Neuroform EZ 3.0*20mm	Y	BD/SMSI/Ⅲ	3	N	1	N	3
woman	68	162	75	28.6	DM/HT	1	Cerebral infarction	0	30	Left middle cerebral artery	5.6	N	3.6	Sprinter 1.25*10mm、Gateway 1.5*9mm	-	Y	BD/Ⅱb	5	N	0	N	3
man	51	175	90	29.4	CS/DM/HL/HT	1	Cerebral infarction	0	32	Left middle cerebral artery	5.9	N	5.1	SINO 1.5*15mm、Sprinter 2.0*15mm	Enterprise 4.5*22mm	Y	BD/SMSI/Ⅲ	6	N	0	N	3
woman	76	155	52	21.6	HL	1	Cerebral infarction	1	35	Left middle cerebral artery	9.4	N	13.7	Gateway 2.0*15mm	-	Y	BD/Ⅲ	-	N	-	-	3
man	48	173	75	25.1	AD/CS/HL/HT	2	Cerebral infarction	1	36	Left middle cerebral artery	3.8	N	3.9	Gateway 1.5*9mm、Gateway 2.0*9mm	Enterprise 4.5*14mm	Y	BD/SMSI/Ⅲ	3	N	1	N	3
woman	63	153	58	24.5	DM/HT	1	Cerebral infarction	0	84	Left middle cerebral artery	3.2	N	8.2	Sprinter 2.0*15mm	Neuroform EZ 3.0*20mm	Y	BD/SMSI/Ⅱb	6	N	1	N	3
woman	68	157	52	21.1	DM/HT	1	Cerebral infarction	0	72	Right middle cerebral artery	7.4	N	7.9	Sprinter 2.0*15mm	-	Y	BD/Ⅲ	5	N	0	N	3
woman	64	145	53	25.2	HT	1	Cerebral infarction	1	37	Left middle cerebral artery	7.4	N	14.3	Gateway 2.0*15mm	Enterprise 4.5*22mm	Y	BD/SMSI/Ⅲ	3	N	0	N	3
man	50	166	97	35.2	AD/CS/DM	1	Cerebral infarction	0	36	Left middle cerebral artery	5.6	N	8.4	SINO 2.25*15mm	LVIS 3.5*15mm、Enterprise 4.5*14mm	Y	BD/SMSI/Ⅱb	4	N	0	N	3
man	58	183	85	25.4	AD/CS/HT	1	Cerebral infarction	0	30	Right middle cerebral artery	12.6	Y	13.1	-	-	N	-	3	Intracranial bleeding	3	-	5
woman	70	160	61	23.8	DM/HL/HT	1	Cerebral infarction	1	41	Left middle cerebral artery	8.9	N	9.3	Sprinter 2.0*15mm	Enterprise 4.5*14mm	Y	BD/SMSI/Ⅲ	6	N	1	Occlusion	3
woman	64	160	54	21.1	HL/HT	1	Cerebral infarction	0	33	Left middle cerebral artery	7.3	N	13.2	SINO 1.5*15mm、Gateway 2.0*9mm	Enterprise-2 4.0*23mm	Y	BD/SMSI/Ⅲ	3	N	0	N	3
woman	76	150	70	31.1	DM/HL/HT	1	Cerebral infarction	1	42	Right middle cerebral artery	5.7	N	15.8	Gateway 2.0*9mm	LVIS 3.5*20mm	Y	BD/SMSI/Ⅱb	3	N	0	N	3
man	50	172	93	31.4	AD/HT	1	Cerebral infarction	0	37	Right middle cerebral artery	5.3	N	11.3	Gateway 2.0*9mm	Neuroform EZ 4.0*20mm	Y	BD/SMSI/Ⅱb	6	N	0	N	3
woman	67	155	63	27.1	HL/HT	1	Cerebral infarction	0	127	Left middle cerebral artery	3	N	11.6	-	-	N	-	6	Cerebral infarction	4	-	3
man	70	163	84	31.6	CS/HL	1	Cerebral infarction	0	33	Left middle cerebral artery	5.3	N	11.7	Sprinter 2.5*15mm	Enterprise 4.5*22mm	Y	BD/SMSI/Ⅲ	6	N	1	N	3
woman	60	165	65	23.9	DM/HL/HT	1	Cerebral infarction	0	16	Left middle cerebral artery	11.3	N	18.3	Gateway 2.0*15mm	Enterprise 4.5*22mm	Y	BD/SMSI/Ⅲ	3	N	0	N	3
man	40	175	73	23.8	CS	2	Cerebral infarction	0	32	Right middle cerebral artery	7.6	Y	12.5	SINO 1.5*15mm、SINO 2.0*15mm	Enterprise 4.5*22mm	Y	BD/SMSI/Ⅲ	3	N	0	N	4
man	64	178	81	25.6	AD/CS	1	Cerebral infarction	0	103	Right middle cerebral artery	5.8	N	10.1	Sprinter 2.0*15mm	Enterprise 4.5*22mm	Y	BD/SMSI/Ⅲ	4	N	1	0.52	4
man	63	173	70	23.4	AD/HT	1	Cerebral infarction	1	41	Right middle cerebral artery	5.8	N	12.5	Gateway 2.0*15mm	Enterprise 4.5*22mm	Y	BD/SMSI/Ⅱb	6	N	0	N	3
woman	65	158	60	24	-	1	Cerebral infarction	1	47	Left middle cerebral artery	7.9	N	14.2	SINO 1.5*15mm、SINO 1.75*15mm	LVIS 3.5*20mm	Y	BD/SMSI/Ⅲ	3	Cerebral infarction	3	Occlusion	3
man	55	175	60	19.6	HL/HT	2	Cerebral infarction	0	56	Left middle cerebral artery	7.3	Y	27.3	Gateway 1.5*15mm、SINO 1.75*15mm	LVIS 3.5*20mm	Y	BD/SMSI/Ⅱb	5	N	0	N	4
man	34	189	95	26.6	HT	1	TIA	0	37	Right middle cerebral artery	8.1	N	13.2	SINO 1.75*15mm	LVIS 3.5*20mm	Y	BD/SMSI/Ⅱb	6	N	0	N	3
woman	68	160	69	27	DM/HT	1	TIA	0	41	Left middle cerebral artery	7.3	N	17.6	Gateway 2.0*15mm	LVIS 3.5*15mm	Y	BD/SMSI/Ⅱb	3	N	0	N	3
man	42	170	76	26.3	AD/CS/HT	2	Cerebral infarction	0	40	Left middle cerebral artery	8.7	N	15.7	Gateway 2.0*15mm	LVIS 3.5*15mm	Y	BD/SMSI/Ⅲ	5	N	0	N	4
woman	58	160	65	25.4	HT	1	Cerebral infarction	0	62	Left middle cerebral artery	7.9	Y	11.8	Gateway 1.5*9mm、Gateway 2.0*9mm	LVIS 3.5*15mm	Y	BD/SMSI/Ⅲ	4	N	0	N	4
woman	52	165	63	23.1	-	2	Cerebral infarction	0	38	Left middle cerebral artery	9.4	N	21.7	SINO 1.5*15mm、SINO 2.0*15mm	Enterprise-2 4.0*23mm	Y	BD/SMSI/Ⅲ	3	N	0	0.74	4
man	59	166	80	29	AD/CS/DM	1	Cerebral infarction	0	46	Right middle cerebral artery	5.9	N	16.8	Gateway 1.5*15mm、Gateway 2.0*9mm	LVIS 3.5*15mm	Y	BD/SMSI/Ⅲ	3	N	2	N	3
woman	57	156	58	23.8	HT	2	TIA	0	49	Right middle cerebral artery	7.2	N	8.2	Gateway 2.0*15mm	LVIS 3.5*15mm	Y	BD/SMSI/Ⅲ	4	N	2	N	3
High risk group
man	55	174	75	24.8	AD/CS	2	Cerebral infarction	1	116	Right middle cerebral artery	13.6	N	36.2	-	-	N	-	-	Cardiac Arrest	-	-	7
woman	65	152	68	29.4	HT	2	Cerebral infarction	0	139	Right middle cerebral artery	6.1	Y	11.3	-	-	N	-	3	Intracranial bleeding	4	-	6
man	54	170	70	24.2	CS/HT	2	Cerebral infarction	0	153	Left middle cerebral artery	11.6	N	39.6	-	-	N	-	6	Cerebral infarction	2	-	7
woman	57	165	70	25.7	HL/HT	2	Cerebral infarction	1	97	Right middle cerebral artery	14.2	N	37.9	-	-	N	-	-	Cerebral infarction	-	-	7
woman	61	160	68	26.6	HL/HT	2	Cerebral infarction	1	106	Right middle cerebral artery	12.5	N	38.4	-	-	N	-	6	Cerebral infarction	3	-	7
woman	71	164	67	24.9	HL	2	TIA	0	378	Right middle cerebral artery	12.3	N	31.2	-	-	N	-	3	Cerebral infarction	3	-	7
man	53	172	72	24.3	AD/CS/HT	2	Cerebral infarction	0	124	Right middle cerebral artery	13.8	Y	32.8	-	-	N	-	-	Intracranial bleeding	-	-	8
man	59	168	65	23	AD/HT	2	Cerebral infarction	0	131	Right middle cerebral artery	12.4	N	35.2	-	-	N	-	5	Cerebral infarction	3	-	7
woman	50	160	50	19.5	-	2	Cerebral infarction	0	110	Left middle cerebral artery	13.4	N	32.7	Gateway 2.0*15mm	-	N	-	4	Cerebral infarction	5	-	7
man	35	172	85	28.7	-	2	TIA	0	94	Right middle cerebral artery	11.3	N	40.4	-	-	N	-	5	Intracranial bleeding	4	-	7
man	69	163	102	38.4	-	2	TIA	0	126	Left middle cerebral artery	11.2	Y	52.7	-	0	N	-	5	N	0	-	8
woman	58	156	62	25.5	HT	2	Cerebral infarction	0	190	Right middle cerebral artery	12.9	Y	41.4	Gateway 1.5*15mm、Gateway 2.0*9mm	-	N	-	3	N	0	-	7
man	44	175	90	29.4	AD/CS/HT	2	Cerebral infarction	0	104	Left middle cerebral artery	6.9	Y	14.1	Sprinter 2.0*15mm	Neuroform EZ 3.0*20mm	Y	BD/SMSI/Ⅲ	6	Cerebral infarction	4	0.58	6
man	31	178	90	28.4	-	2	Cerebral infarction	0	95	Right middle cerebral artery	9.3	Y	12.6	Gateway 1.5*15mm、SINO 2.0*15mm	LVIS 3.5*20mm	Y	BD/SMSI/Ⅱb	6	N	0	Occlusion	6
